# Supplementary material for: Identification and Multigene Phylogenetic Analysis Reveal Alternaria as the Primary Pathogen Causing European Plum (Prunus domestica) Brown Spot in Xinjiang, China
Source: J Fungi (Basel). 2026 Jan 15;12(1):69. doi: 10.3390/jof12010069 (PMC12843153; doi:10.3390/jof12010069)
Supplement: Supplementary file 1 [file jof-12-00069-s001.zip]

Archive with 1 entries (1 files):
- jof-4018116-supplementary.pdf
